# Supplementary material for: Three Isomeric Dioctyl Derivatives of 2,7-Dithienyl[1]benzo-thieno[3,2-b][1]benzothiophene: Synthesis, Optical, Thermal, and Semiconductor Properties
Source: Materials (Basel). 2025 Feb 7;18(4):743. doi: 10.3390/ma18040743 (PMC11857614; doi:10.3390/ma18040743)
Supplement: Supplementary file 1 [file materials-18-00743-s001.zip]

Archive with 3 entries (2 files):
- materials-3426915-supplementary/
- materials-3426915-supplementary/Copy of Supplementary_materials_2_revised-edited.xlsx
- materials-3426915-supplementary/Materials_ESI_revised_corrected.pdf
