# Supplementary material for: Three Isomeric Dioctyl Derivatives of 2,7-Dithienyl[1]benzo-thieno[3,2-b][1]benzothiophene: Synthesis, Optical, Thermal, and Semiconductor Properties
Source: Materials (Basel). 2025 Feb 7;18(4):743. doi: 10.3390/ma18040743 (PMC11857614; doi:10.3390/ma18040743)
Supplement: Supplementary file 1 [file materials-18-00743-s001.zip › materials-3426915-supplementary/Copy of Supplementary_materials_2_revised-edited.xlsx]

## Sheet: S2. 1_DC bott. cont.
Sample	Compound	c, gL	Solvent	Solution volume, µL	μ max, cm2V-1s-1	Vth, V	Ion/off	μ eff. max, cm2V-1s-1	r
LP1.3	1	0.1	DCB	60	6,1E-04 ± 1,4E-05	1,7 ± 0,7	928741	6,4E-04 ± 3,2E-05	1 ± 0,05
LP1.2	2	0.1	DCB	60	3,9E-06 ± 2E-07	-16,9 ± 2,1	5649.33	2,9E-06 ± 3,2E-07	0,7 ± 0,07
LP1	3	0.1	DCB	10	4,6E-01 ± 2,6E-02	14 ± 2,3	68257300	1,1E+00 ± 1,4E-01	2,3 ± 0,3
LP1.4	С8-BTBT	0.1	DCB	10	3,1E-04 ± 1,7E-06	9,9 ± 0,2	56053.1	4,8E-04 ± 5,8E-06	1,6 ± 0,02

## Sheet: S3. 1_VAC
	LP1.3			LP1.2		LP1			LP1.4
	1			2		3			С8-BTBT
X	Y	Y	X2	Y2	Y2	Y2	Y2	X3	Y3	Y3
SGVolts	SDAmpers	Sqrt(I)	SGVolts	SDAmpers	Sqrt(I)	SDAmpers	Sqrt(I)	SGVolts	SDAmpers	Sqrt(I)
Volts	Ampers	sqrt(A)	Volts	Ampers	sqrt(A)	Ampers	sqrt(A)	Volts	Ampers	sqrt(A)
10	-1.272e-11	3.56651e-06	20	-2.368e-11	4.86621e-06	-4.343e-11	6.59014e-06	20	-2.655e-11	5.15267e-06
8.751	-3.677e-12	1.91755e-06	18.25	-4.885e-12	2.2102e-06	-1.229e-11	3.50571e-06	18.5	-1.272e-11	3.56651e-06
7.501	-2.467e-12	1.57067e-06	16.5	-2.637e-12	1.62388e-06	-9.194e-12	3.03216e-06	17	-8.968e-12	2.99466e-06
6.251	-1.289e-12	1.13534e-06	14.75	-2.207e-12	1.4856e-06	-6.269e-12	2.5038e-06	15.5	-8.097e-12	2.84552e-06
5	-1.087e-12	1.04259e-06	13	-5.869e-13	7.66094e-07	-5.361e-12	2.31538e-06	14	-6.508e-12	2.55108e-06
3.75	-1.696e-12	1.30231e-06	11.25	1.557e-13	3.94588e-07	-4.82e-12	2.19545e-06	12.5	-6.576e-12	2.56437e-06
2.5	2.105e-13	4.58803e-07	9.501	2.017e-13	4.4911e-07	-8.425e-09	9.17878e-05	11	-5.405e-12	2.32487e-06
1.25	-1.313e-12	1.14586e-06	7.751	9.652e-13	9.82446e-07	-4.519e-07	0.000672235	9.501	-4.414e-12	2.10095e-06
-1.111e-05	-1.706e-11	4.13038e-06	6.001	1.472e-12	1.21326e-06	-2.025e-06	0.00142302	8.001	-4.404e-12	2.09857e-06
-1.25	-9.521e-11	9.75756e-06	4.251	1.645e-12	1.28258e-06	-3.412e-06	0.00184716	6.5	-4.094e-12	2.02336e-06
-2.5	-3.158e-10	1.77708e-05	2.5	1.624e-12	1.27436e-06	-4.568e-06	0.00213729	5	-4.013e-12	2.00325e-06
-3.75	-6.464e-10	2.54244e-05	0.7501	2.238e-12	1.49599e-06	-6.088e-06	0.00246739	3.5	-3.772e-12	1.94216e-06
-5	-1.496e-09	3.86782e-05	-1	2.293e-12	1.51427e-06	-8.26e-06	0.00287402	2	-2.635e-12	1.62327e-06
-6.25	-2.538e-09	5.03786e-05	-2.75	2.609e-12	1.61524e-06	-1.112e-05	0.00333467	0.5001	-1.038e-10	1.01882e-05
-7.5	-3.961e-09	6.29365e-05	-4.5	1.553e-12	1.24619e-06	-1.511e-05	0.00388716	-1	-1.223e-09	3.49714e-05
-8.75	-5.902e-09	7.68245e-05	-6.25	2.002e-12	1.41492e-06	-1.98e-05	0.00444972	-2.5	-2.595e-09	5.09411e-05
-10	-8.25e-09	9.08295e-05	-8	5.785e-13	7.60592e-07	-2.566e-05	0.00506557	-4	-4.293e-09	6.5521e-05
-11.25	-1.112e-08	0.000105451	-9.75	-1.053e-12	1.02616e-06	-3.142e-05	0.00560535	-5.5	-6.471e-09	8.04425e-05
-12.5	-1.471e-08	0.000121285	-11.5	-4.032e-12	2.00798e-06	-3.781e-05	0.00614898	-7	-9.058e-09	9.51735e-05
-13.75	-1.872e-08	0.000136821	-13.25	-9.036e-12	3.00599e-06	-4.406e-05	0.00663777	-8.5	-1.236e-08	0.000111176
-15	-2.349e-08	0.000153264	-15	-1.631e-11	4.03856e-06	-5.202e-05	0.00721249	-10	-1.632e-08	0.00012775
-16.25	-2.869e-08	0.000169381	-16.75	-2.544e-11	5.04381e-06	-6.043e-05	0.00777367	-11.5	-2.058e-08	0.000143457
-17.5	-3.506e-08	0.000187243	-18.5	-3.79e-11	6.1563e-06	-6.944e-05	0.00833307	-13	-2.519e-08	0.000158714
-18.75	-4.149e-08	0.000203691	-20.25	-5.391e-11	7.34234e-06	-7.928e-05	0.00890393	-14.5	-3.06e-08	0.000174929
-20	-4.849e-08	0.000220204	-22	-7.268e-11	8.52526e-06	-9.042e-05	0.00950894	-16	-3.612e-08	0.000190053
-21.25	-5.601e-08	0.000236664	-23.75	-9.499e-11	9.74628e-06	-0.0001053	0.0102616	-17.5	-4.244e-08	0.00020601
-22.5	-6.435e-08	0.000253673	-25.5	-1.168e-10	1.08074e-05	-0.0001207	0.0109864	-19	-4.9e-08	0.000221359
-23.75	-7.295e-08	0.000270093	-27.25	-4.466e-11	6.68281e-06	-0.0001405	0.0118533	-20.5	-5.576e-08	0.000236136
-25	-8.201e-08	0.000286374	-29	-1.093e-10	1.04547e-05	-0.0001575	0.0125499	-22	-6.08e-08	0.000246577
-26.25	-9.147e-08	0.00030244	-30.75	-1.445e-10	1.20208e-05	-0.0001779	0.0133379	-23.5	-6.59e-08	0.00025671
-27.5	-1.017e-07	0.000318904	-32.5	-1.828e-10	1.35204e-05	-0.0001961	0.0140036	-25	-7.201e-08	0.000268347
-28.75	-1.118e-07	0.000334365	-34.25	-2.217e-10	1.48896e-05	-0.0002168	0.0147241	-26.5	-7.849e-08	0.000280161
-30	-1.208e-07	0.000347563	-36	-2.654e-10	1.62911e-05	-0.0002356	0.0153493	-28	-8.585e-08	0.000293002
-31.25	-1.303e-07	0.000360971	-37.75	-3.072e-10	1.75271e-05	-0.000252	0.0158745	-29.5	-9.243e-08	0.000304023
-32.5	-1.404e-07	0.0003747	-39.5	-3.565e-10	1.88812e-05	-0.0002699	0.0164286	-31	-1.002e-07	0.000316544
-33.75	-1.504e-07	0.000387814	-41.25	-4.073e-10	2.01817e-05	-0.0002878	0.0169647	-32.5	-1.071e-07	0.000327261
-35	-1.601e-07	0.000400125	-43	-4.76e-10	2.18174e-05	-0.0003002	0.0173263	-34	-1.149e-07	0.000338969
-36.25	-1.697e-07	0.000411947	-44.75	-5.71e-10	2.38956e-05	-0.000309	0.0175784	-35.5	-1.237e-07	0.00035171
-37.5	-1.78e-07	0.0004219	-46.5	-6.81e-10	2.6096e-05	-0.0003171	0.0178073	-37	-1.302e-07	0.000360832
-38.75	-1.87e-07	0.000432435	-48.25	-7.899e-10	2.81052e-05	-0.000325	0.0180278	-38.5	-1.385e-07	0.000372156
-40	-1.955e-07	0.000442154	-50	-8.796e-10	2.96581e-05	-0.000329	0.0181384	-40	-1.477e-07	0.000384318
-38.75	-1.778e-07	0.000421663	-48.25	-7.125e-10	2.66927e-05	-0.0003218	0.0179388	-38.5	-1.31e-07	0.000361939
-37.5	-1.657e-07	0.000407063	-46.5	-5.579e-10	2.36199e-05	-0.0003135	0.0177059	-37	-1.162e-07	0.000340881
-36.25	-1.523e-07	0.000390256	-44.75	-4.503e-10	2.12203e-05	-0.0003082	0.0175556	-35.5	-1.031e-07	0.000321092
-35	-1.414e-07	0.000376032	-43	-3.636e-10	1.90683e-05	-0.000298	0.0172627	-34	-9.101e-08	0.000301679
-33.75	-1.304e-07	0.000361109	-41.25	-2.992e-10	1.72974e-05	-0.0002872	0.016947	-32.5	-8.102e-08	0.00028464
-32.5	-1.194e-07	0.000345543	-39.5	-2.483e-10	1.57575e-05	-0.0002772	0.0166493	-31	-7.118e-08	0.000266796
-31.25	-1.086e-07	0.000329545	-37.75	-2.073e-10	1.43979e-05	-0.0002663	0.0163187	-29.5	-6.33e-08	0.000251595
-30	-9.886e-08	0.00031442	-36	-1.748e-10	1.32212e-05	-0.000256	0.016	-28	-5.497e-08	0.000234457
-28.75	-8.922e-08	0.000298697	-34.25	-1.494e-10	1.22229e-05	-0.000243	0.0155885	-26.5	-4.848e-08	0.000220182
-27.5	-7.985e-08	0.000282577	-32.5	-1.308e-10	1.14368e-05	-0.0002295	0.0151493	-25	-4.17e-08	0.000204206
-26.25	-7.098e-08	0.000266421	-30.75	-1.234e-10	1.11086e-05	-0.0002157	0.0146867	-23.5	-3.577e-08	0.00018913
-25	-6.251e-08	0.00025002	-29	-1.065e-10	1.03199e-05	-0.0002004	0.0141563	-22	-3.088e-08	0.000175727
-23.75	-5.509e-08	0.000234713	-27.25	-9.998e-11	9.999e-06	-0.0001855	0.0136198	-20.5	-2.511e-08	0.000158461
-22.5	-4.78e-08	0.000218632	-25.5	-9.712e-11	9.85495e-06	-0.0001688	0.0129923	-19	-2.037e-08	0.000142724
-21.25	-4.101e-08	0.000202509	-23.75	-9.525e-11	9.75961e-06	-0.0001531	0.0123734	-17.5	-1.627e-08	0.000127554
-20	-3.492e-08	0.000186869	-21.99	-9.554e-11	9.77446e-06	-0.0001383	0.0117601	-16	-1.253e-08	0.000111937
-18.75	-2.91e-08	0.000170587	-20.25	-9.546e-11	9.77036e-06	-0.0001225	0.011068	-14.5	-9.383e-09	9.68659e-05
-17.5	-2.392e-08	0.000154661	-18.5	-9.435e-11	9.71339e-06	-0.0001079	0.0103875	-13	-6.785e-09	8.23711e-05
-16.25	-1.932e-08	0.000138996	-16.75	-9.528e-11	9.76115e-06	-9.34e-05	0.00966437	-11.5	-4.822e-09	6.94406e-05
-15	-1.523e-08	0.00012341	-15	-9.49e-11	9.74166e-06	-7.991e-05	0.00893924	-10	-3.065e-09	5.53624e-05
-13.75	-1.173e-08	0.000108305	-13.25	-9.607e-11	9.80153e-06	-6.702e-05	0.00818657	-8.5	-1.851e-09	4.30232e-05
-12.5	-8.722e-09	9.33916e-05	-11.5	-9.706e-11	9.8519e-06	-5.53e-05	0.0074364	-7	-1.174e-09	3.42637e-05
-11.25	-6.381e-09	7.98812e-05	-9.75	-9.821e-11	9.9101e-06	-4.448e-05	0.00666933	-5.5	-6.507e-10	2.55088e-05
-10	-4.405e-09	6.63702e-05	-8	-9.841e-11	9.92018e-06	-3.48e-05	0.00589915	-4	-3.568e-10	1.88892e-05
-8.75	-2.899e-09	5.38424e-05	-6.25	-9.63e-11	9.81326e-06	-2.619e-05	0.00511762	-2.5	-2.07e-10	1.43875e-05
-7.5	-1.767e-09	4.20357e-05	-4.5	-9.718e-11	9.85799e-06	-1.887e-05	0.00434396	-1	-1.302e-10	1.14105e-05
-6.25	-9.866e-10	3.14102e-05	-2.75	-9.645e-11	9.8209e-06	-1.272e-05	0.00356651	0.5001	-9.359e-11	9.67419e-06
-5	-4.764e-10	2.18266e-05	-1	-9.6e-11	9.79796e-06	-7.807e-06	0.0027941	2	-9.236e-11	9.61041e-06
-3.75	-2.206e-10	1.48526e-05	0.7501	-9.696e-11	9.84683e-06	-4.121e-06	0.00203002	3.5	-9.22e-11	9.60208e-06
-2.5	-1.204e-10	1.09727e-05	2.5	-9.663e-11	9.83006e-06	-1.731e-06	0.00131567	5	-9.259e-11	9.62237e-06
-1.25	-9.503e-11	9.74833e-06	4.251	-8.995e-11	9.4842e-06	-4.953e-07	0.000703776	6.5	-9.36e-11	9.67471e-06
-7.463e-06	-9.136e-11	9.55824e-06	6.001	-9.706e-11	9.8519e-06	-8.297e-08	0.000288045	8.001	-9.487e-11	9.74012e-06
1.25	-9.309e-11	9.64832e-06	7.751	-9.771e-11	9.88484e-06	-1.419e-08	0.000119122	9.501	-9.364e-11	9.67678e-06
2.5	-9.017e-11	9.49579e-06	9.501	-9.686e-11	9.84175e-06	-1.049e-08	0.000102421	11	-9.372e-11	9.68091e-06
3.75	-9.332e-11	9.66023e-06	11.25	-9.872e-11	9.93579e-06	-1.121e-08	0.000105877	12.5	-9.354e-11	9.67161e-06
5.001	-8.966e-11	9.4689e-06	13	-9.877e-11	9.93831e-06	-1.073e-08	0.000103586	14	-9.362e-11	9.67574e-06
6.251	-8.861e-11	9.41329e-06	14.75	-9.87e-11	9.93479e-06	-1.168e-08	0.000108074	15.5	-9.443e-11	9.71751e-06
7.501	-9.158e-11	9.56974e-06	16.5	-9.799e-11	9.89899e-06	-1.121e-08	0.000105877	17	-9.457e-11	9.72471e-06
8.751	-9.153e-11	9.56713e-06	18.25	-9.869e-11	9.93428e-06	-9.894e-09	9.94686e-05	18.5	-9.44e-11	9.71597e-06
10	-8.987e-11	9.47998e-06	20	-9.716e-11	9.85698e-06	-1.073e-08	0.000103586	20	-9.484e-11	9.73858e-06

## Sheet: S4. 2_DB bott. cont.
sample	compound	c, gL	Solvent	Solution volume, µL	Blade speed, mm/s	Ttable, ⁰C	μ max, cm2V-1s-1	Vth, V	Ion/off	μ eff. max, cm2V-1s-1	r
LP10	1	15	DCB	50	0.1	140	1,1E-05 ± 5,3E-07	18,6 ± 1,7	143.237	2,2E-05 ± 2,4E-06	2 ± 0,2
LP9	2	9.7	DCB	50	0.1	140	1,4E-05 ± 7,6E-07	5,4 ± 1,7	17747.3	1,6E-05 ± 2,0E-06	1,2 ± 0,1
LP8	3	5	DCB	50	0.1	140	6,4E-03 ± 1,2E-04	2,4 ± 0,5	431680	6,9E-03 ± 2,8E-04	1,1 ± 0,04
YaTP18	С8-BTBT/PS	14,68/3,67	Toluene	50	0.3	30	1,5E+00 ± 4,1E-02	4,4 ± 0,8	3100840000	1,7E+00 ± 1,0E-01	1,2 ± 0,06

## Sheet: S5. 2_VAC
	LP10		LP9		LP8			YaTP18
	1		2		3			С8-BTBT
X	Y	Y	Y	Y	Y	Y	X2	Y2	Y2
SGVolts	SDAmpers	Sqrt(I)	SDAmpers	Sqrt(I)	SDAmpers	Sqrt(I)	SGVolts	SDAmpers	Sqrt(I)
Volts	Ampers	sqrt(A)	Ampers	sqrt(A)	Ampers	sqrt(A)	Volts	Ampers	sqrt(A)
20	-8.87e-11	9.41807e-06	-1.608e-11	4.00999e-06	-3.791e-11	6.15711e-06	40.01	-3.185e-11	5.64358e-06
18.5	-6.737e-11	8.20792e-06	-4.513e-12	2.12438e-06	-1.848e-11	4.29884e-06	38.01	-7.499e-12	2.73843e-06
17	-7.047e-11	8.39464e-06	-2.402e-12	1.54984e-06	-1.497e-11	3.86911e-06	36.01	-4.072e-12	2.01792e-06
15.5	-7.379e-11	8.59011e-06	-2.092e-12	1.44637e-06	-1.289e-11	3.59026e-06	34	-2.789e-12	1.67003e-06
14	-8.391e-11	9.16024e-06	-3.986e-12	1.9965e-06	-1.084e-11	3.29242e-06	32	-1.645e-12	1.28258e-06
12.5	-9.826e-11	9.91262e-06	-6.605e-13	8.12712e-07	-9.371e-12	3.06121e-06	30.01	-8.827e-13	9.39521e-07
11	-1.21e-10	1.1e-05	-5.021e-12	2.24076e-06	-8.635e-12	2.93854e-06	28.01	-1.19e-12	1.09087e-06
9.501	-4.702e-11	6.85711e-06	5.347e-13	7.31232e-07	-7.536e-12	2.74518e-06	26.01	9.239e-13	9.61197e-07
8.001	-9.797e-11	9.89798e-06	2.841e-13	5.3301e-07	-6.939e-12	2.6342e-06	24	5.671e-13	7.5306e-07
6.501	-1.197e-10	1.09407e-05	6.337e-13	7.96053e-07	-6.124e-12	2.47467e-06	22	1.676e-13	4.0939e-07
5.001	-1.46e-10	1.2083e-05	5.186e-13	7.20139e-07	-5.835e-12	2.41557e-06	20	9.416e-12	3.06855e-06
3.5	-1.906e-10	1.38058e-05	1.709e-12	1.30729e-06	-5.116e-12	2.26186e-06	18	2.792e-11	5.28394e-06
2	-2.26e-10	1.50333e-05	1.742e-12	1.31985e-06	-4.918e-12	2.21766e-06	16	1.828e-11	4.27551e-06
0.5001	-2.832e-10	1.68285e-05	1.652e-12	1.2853e-06	-2.337e-10	1.52872e-05	14	1.722e-11	4.1497e-06
-1	-3.217e-10	1.7936e-05	7.749e-13	8.80284e-07	-2.518e-09	5.01797e-05	12	1.389e-11	3.72693e-06
-2.5	-3.71e-10	1.92614e-05	-3.742e-12	1.93442e-06	-8.224e-09	9.06863e-05	10	4.076e-12	2.01891e-06
-4	-4.73e-10	2.17486e-05	-1.627e-11	4.03361e-06	-1.885e-08	0.000137295	8.001	6.951e-12	2.63647e-06
-5.5	-5.889e-10	2.42673e-05	-3.463e-11	5.88473e-06	-3.525e-08	0.00018775	6.001	1.867e-11	4.32088e-06
-7	-8.229e-10	2.86862e-05	-6.286e-11	7.92843e-06	-5.813e-08	0.000241102	4	6.703e-11	8.18719e-06
-8.5	-9.619e-10	3.10145e-05	-9.035e-11	9.50526e-06	-8.817e-08	0.000296934	2	8.03e-12	2.83373e-06
-10	-1.131e-09	3.36303e-05	-1.54e-10	1.24097e-05	-1.263e-07	0.000355387	-3.159e-05	3.977e-12	1.99424e-06
-11.5	-1.318e-09	3.63043e-05	-1.335e-10	1.15542e-05	-1.719e-07	0.000414608	-2	8.692e-11	9.32309e-06
-13	-1.576e-09	3.96989e-05	-2.678e-10	1.63646e-05	-2.261e-07	0.0004755	-4	-2.132e-06	0.00146
-14.5	-1.792e-09	4.2332e-05	-6.227e-10	2.4954e-05	-2.887e-07	0.000537308	-6	-4.879e-06	0.00221
-16	-2.085e-09	4.56618e-05	-9.771e-10	3.12586e-05	-3.572e-07	0.000597662	-8	-1.484e-05	0.00385
-17.5	-2.403e-09	4.90204e-05	-1.179e-09	3.43366e-05	-4.335e-07	0.000658407	-10	-3.441e-05	0.00587
-19	-2.732e-09	5.22685e-05	-1.401e-09	3.74299e-05	-5.21e-07	0.000721803	-12	-5.911e-05	0.00769
-20.5	-3.101e-09	5.56866e-05	-1.78e-09	4.219e-05	-6.188e-07	0.000786638	-14	-8.672e-05	0.00931
-21.99	-3.393e-09	5.82495e-05	-1.747e-09	4.17971e-05	-7.196e-07	0.000848292	-16	-0.0001158	0.01076
-23.5	-3.767e-09	6.13759e-05	-2.123e-09	4.6076e-05	-8.215e-07	0.000906366	-18	-0.0001457	0.01207
-25	-4.102e-09	6.40469e-05	-2.653e-09	5.15073e-05	-9.324e-07	0.000965609	-20	-0.0001746	0.01321
-26.49	-4.348e-09	6.59394e-05	-2.811e-09	5.30189e-05	-1.046e-06	0.00102274	-22	-0.0002075	0.0144
-28	-4.53e-09	6.73053e-05	-3.271e-09	5.71927e-05	-1.164e-06	0.00107889	-24	-0.00024	0.01549
-29.5	-5.134e-09	7.16519e-05	-3.498e-09	5.91439e-05	-1.287e-06	0.00113446	-26	-0.0002747	0.01657
-31	-5.516e-09	7.42698e-05	-3.854e-09	6.20806e-05	-1.409e-06	0.00118701	-28	-0.0003092	0.01758
-32.5	-5.716e-09	7.56042e-05	-4.23e-09	6.50385e-05	-1.519e-06	0.00123248	-30	-0.0003457	0.01859
-34	-5.899e-09	7.68049e-05	-4.328e-09	6.57875e-05	-1.651e-06	0.00128491	-32	-0.0003811	0.01952
-35.5	-6.522e-09	8.07589e-05	-4.34e-09	6.58787e-05	-1.762e-06	0.0013274	-34	-0.0004189	0.02047
-37	-6.485e-09	8.05295e-05	-4.812e-09	6.93686e-05	-1.888e-06	0.00137405	-36	-0.000453	0.02128
-38.5	-6.432e-09	8.01998e-05	-4.854e-09	6.96707e-05	-2.002e-06	0.00141492	-38	-0.0004855	0.02203
-40	-6.735e-09	8.2067e-05	-5.042e-09	7.1007e-05	-2.123e-06	0.00145705	-40	-0.0005166	0.02273
-38.5	-6.61e-09	8.13019e-05	-2.833e-09	5.32259e-05	-1.825e-06	0.00135093	-38	-0.0005197	0.0228
-37	-5.815e-09	7.62561e-05	-1.948e-09	4.41362e-05	-1.589e-06	0.00126056	-36	-0.0005154	0.0227
-35.5	-5.325e-09	7.29726e-05	-9.833e-10	3.13576e-05	-1.392e-06	0.00117983	-34	-0.0005073	0.02252
-34	-4.826e-09	6.94694e-05	-5.352e-10	2.31344e-05	-1.215e-06	0.00110227	-32	-0.0004946	0.02224
-32.5	-4.007e-09	6.33009e-05	-2.963e-10	1.72134e-05	-1.044e-06	0.00102176	-30	-0.0004756	0.02181
-31	-3.457e-09	5.87963e-05	-1.863e-10	1.36492e-05	-8.949e-07	0.000945992	-28	-0.0004523	0.02127
-29.5	-3.08e-09	5.54977e-05	-1.454e-10	1.20582e-05	-7.523e-07	0.000867352	-26	-0.0004256	0.02063
-28	-2.523e-09	5.02295e-05	-1.186e-10	1.08904e-05	-6.316e-07	0.000794733	-24	-0.0003963	0.01991
-26.49	-2.068e-09	4.54753e-05	-1.022e-10	1.01094e-05	-5.18e-07	0.000719722	-22	-0.000364	0.01908
-25	-1.695e-09	4.11704e-05	-9.652e-11	9.82446e-06	-4.192e-07	0.000647457	-20	-0.0003294	0.01815
-23.5	-1.349e-09	3.67287e-05	-9.576e-11	9.7857e-06	-3.306e-07	0.000574978	-18	-0.0002949	0.01717
-21.99	-1.061e-09	3.2573e-05	-9.53e-11	9.76217e-06	-2.567e-07	0.000506656	-16	-0.0002562	0.01601
-20.5	-8.015e-10	2.83108e-05	-9.342e-11	9.6654e-06	-1.887e-07	0.000434396	-14	-0.0002211	0.01487
-19	-6.725e-10	2.59326e-05	-9.279e-11	9.63276e-06	-1.335e-07	0.000365377	-12	-0.0001852	0.01361
-17.5	-5.392e-10	2.32207e-05	-9.231e-11	9.60781e-06	-8.894e-08	0.000298228	-10	-0.0001505	0.01227
-16	-4.389e-10	2.09499e-05	-9.333e-11	9.66075e-06	-5.62e-08	0.000237065	-8	-0.0001158	0.01076
-14.5	-3.663e-10	1.9139e-05	-9.272e-11	9.62912e-06	-3.313e-08	0.000182016	-6	-8.683e-05	0.00932
-13	-3.068e-10	1.75157e-05	-9.186e-11	9.58436e-06	-1.746e-08	0.000132136	-4	-5.929e-05	0.0077
-11.5	-2.755e-10	1.65982e-05	-9.296e-11	9.64158e-06	-8.477e-09	9.20706e-05	-2	-3.537e-05	0.00595
-10	-2.407e-10	1.55145e-05	-9.185e-11	9.58384e-06	-3.572e-09	5.97662e-05	-2.825e-05	-1.473e-05	0.00384
-8.5	-2.221e-10	1.4903e-05	-9.403e-11	9.69691e-06	-1.346e-09	3.66879e-05	2	-2.478e-06	0.00157
-7	-2.112e-10	1.45327e-05	-9.565e-11	9.78008e-06	-4.587e-10	2.14173e-05	4	-1.204e-08	0.000109727
-5.5	-1.965e-10	1.40178e-05	-9.286e-11	9.63639e-06	-2.137e-10	1.46185e-05	6	-1.228e-08	0.000110815
-4	-1.874e-10	1.36894e-05	-9.462e-11	9.72728e-06	-1.81e-10	1.34536e-05	8.001	-1.156e-08	0.000107517
-2.5	-1.831e-10	1.35314e-05	-9.137e-11	9.55877e-06	-1.676e-10	1.2946e-05	10	-1.132e-08	0.000106395
-1	-1.773e-10	1.33154e-05	-9.451e-11	9.72163e-06	-1.586e-10	1.25936e-05	12	-1.216e-08	0.000110272
0.5001	-1.782e-10	1.33492e-05	-9.166e-11	9.57392e-06	-1.517e-10	1.23167e-05	14	-1.252e-08	0.000111893
2	-1.67e-10	1.29228e-05	-9.502e-11	9.74782e-06	-1.479e-10	1.21614e-05	16	-1.204e-08	0.000109727
3.5	-1.641e-10	1.28102e-05	-9.355e-11	9.67212e-06	-1.453e-10	1.2054e-05	18	-1.204e-08	0.000109727
5	-1.613e-10	1.27004e-05	-9.417e-11	9.70412e-06	-1.392e-10	1.17983e-05	20	-1.276e-08	0.00011296
6.501	-1.6e-10	1.26491e-05	-9.509e-11	9.75141e-06	-1.366e-10	1.16876e-05	22	-1.311e-08	0.000114499
8.001	-1.598e-10	1.26412e-05	-9.437e-11	9.71442e-06	-1.324e-10	1.15065e-05	24	-1.311e-08	0.000114499
9.501	-1.578e-10	1.25618e-05	-9.568e-11	9.78162e-06	-1.314e-10	1.1463e-05	26	-1.252e-08	0.000111893
11	-1.569e-10	1.2526e-05	-9.669e-11	9.83311e-06	-1.29e-10	1.13578e-05	28	-1.204e-08	0.000109727
12.5	-1.576e-10	1.25539e-05	-9.511e-11	9.75244e-06	-1.266e-10	1.12517e-05	30.01	-1.264e-08	0.000112428
14	-1.57e-10	1.253e-05	-9.582e-11	9.78877e-06	-1.25e-10	1.11803e-05	32	-1.264e-08	0.000112428
15.5	-1.563e-10	1.2502e-05	-9.688e-11	9.84276e-06	-1.246e-10	1.11624e-05	34	-1.264e-08	0.000112428
17	-1.542e-10	1.24177e-05	-9.513e-11	9.75346e-06	-1.222e-10	1.10544e-05	36	-1.252e-08	0.000111893
18.5	-1.556e-10	1.2474e-05	-9.617e-11	9.80663e-06	-1.236e-10	1.11176e-05	38	-1.156e-08	0.000107517
20	-1.559e-10	1.2486e-05	-9.676e-11	9.83667e-06	-1.221e-10	1.10499e-05	40	-1.168e-08	0.000108074

## Sheet: S6. 3_DB top cont.
sample	compound	c, gL	Solvent	Solution volume, µL	Blade speed, mm/s	Ttable, ⁰C	μ max, cm2V-1s-1	Vth, V	Ion/off	μ eff. max, cm2V-1s-1	r
LP23	1/PS	14,68/3,67	Toluene	50	0.3	30	4,6E-04 ± 7,4E-06	-17,6 ± 0,6	2053460	1,5E-04 ± 5,6E-06	0,3 ± 0,01
LP22	2	2	Toluene	50	0.3	85	2,8E-04 ± 1,2E-05	0,2 ± 1,3	29067.4	2,5E-04 ± 2,4E-05	0,9 ± 0,08
LP21	3	2	Toluene	50	0.3	85	4,5E-02 ± 7,4E-04	-14,1 ± 0,5	686419	1,9E-02 ± 7,0E-04	0,4 ± 0,01
LP24	С8-BTBT/PS	14,68/3,67	Toluene	50	0.3	30	7,1E-05 ± 1,8E-06	-12,5 ± 0,8	297325	3,2E-05 ± 1,8E-06	0,4 ± 0,02

## Sheet: S7. 3_VAC
	LP23		LP22		LP21		LP24
	1		2		3		С8-BTBT
X	Y	Y	Y	Y	Y	Y	Y	Y
SGVolts	SDAmpers	Sqrt(I)	SDAmpers	Sqrt(I)	SDAmpers	Sqrt(I)	SDAmpers	Sqrt(I)
Volts	Ampers	sqrt(A)	Ampers	sqrt(A)	Ampers	sqrt(A)	Ampers	sqrt(A)
20	-2.78e-11	5.27257e-06	-2.847e-11	5.33573e-06	-4.563e-11	6.755e-06	-3.187e-11	5.64535e-06
18.5	-9.894e-12	3.14547e-06	-1.172e-11	3.42345e-06	-2.448e-11	4.94773e-06	-1.171e-11	3.42199e-06
17	-6.3e-12	2.50998e-06	-8.863e-12	2.97708e-06	-1.88e-11	4.3359e-06	-8.072e-12	2.84113e-06
15.5	-3.93e-12	1.98242e-06	-7.446e-12	2.72874e-06	-1.481e-11	3.84838e-06	-6.137e-12	2.4773e-06
14	-2.836e-12	1.68404e-06	-5.297e-12	2.30152e-06	-1.26e-11	3.54965e-06	-4.682e-12	2.16379e-06
12.5	-2.02e-12	1.42127e-06	-4.324e-12	2.07942e-06	-1.166e-11	3.41467e-06	-3.745e-12	1.9352e-06
11	-1.736e-12	1.31757e-06	-4.508e-12	2.12321e-06	-1.191e-11	3.45109e-06	-2.854e-12	1.68938e-06
9.501	-1.119e-12	1.05783e-06	-4.746e-12	2.17853e-06	-1.088e-11	3.29848e-06	-2.468e-12	1.57099e-06
8.001	-6.617e-13	8.13449e-07	-3.749e-12	1.93623e-06	-9.849e-12	3.13831e-06	-1.779e-12	1.33379e-06
6.501	-4.94e-13	7.02851e-07	-2.67e-12	1.63401e-06	-9.877e-12	3.14277e-06	-1.279e-12	1.13093e-06
5.001	-1.476e-13	3.84187e-07	-5.497e-12	2.34457e-06	-9.6e-12	3.09839e-06	-8.18e-13	9.04434e-07
3.5	-2.301e-14	1.5169e-07	-6.584e-12	2.56593e-06	-8.672e-12	2.94483e-06	-8.396e-13	9.16297e-07
2	1.373e-13	3.7054e-07	-1.054e-11	3.24654e-06	-8.556e-12	2.92506e-06	-2.943e-13	5.42494e-07
0.5001	2.323e-13	4.81975e-07	-1.491e-11	3.86135e-06	-8.846e-12	2.97422e-06	-9.918e-14	3.14929e-07
-1	3.396e-13	5.82752e-07	-2.394e-11	4.89285e-06	-1.812e-11	4.25676e-06	3.484e-13	5.90254e-07
-2.5	6.723e-13	8.19939e-07	-5.495e-11	7.41283e-06	-1.407e-10	1.18617e-05	-3.29e-14	1.81384e-07
-4	6.893e-13	8.30241e-07	-1.277e-10	1.13004e-05	-2.885e-10	1.69853e-05	-7.564e-13	8.69713e-07
-5.5	9.998e-13	9.999e-07	-1.935e-10	1.39104e-05	-2.013e-09	4.48665e-05	-2.578e-12	1.60562e-06
-7	1.085e-12	1.04163e-06	-4.407e-10	2.09929e-05	-6.122e-09	7.82432e-05	-5.637e-12	2.37424e-06
-8.5	1.115e-12	1.05594e-06	-1.584e-09	3.97995e-05	-1.363e-08	0.000116748	-1.097e-11	3.3121e-06
-10	-6.299e-13	7.93662e-07	-2.436e-09	4.93559e-05	-2.551e-08	0.000159719	-2.214e-11	4.70532e-06
-11.5	-3.138e-12	1.77144e-06	-3.526e-09	5.93801e-05	-4.367e-08	0.000208974	-4.303e-11	6.55973e-06
-13	-1.121e-11	3.34813e-06	-4.979e-09	7.0562e-05	-6.89e-08	0.000262488	-1.086e-10	1.04211e-05
-14.5	-2.675e-11	5.17204e-06	-7.483e-09	8.65043e-05	-1.034e-07	0.000321559	-5.466e-11	7.39324e-06
-16	-6.962e-11	8.34386e-06	-1.006e-08	0.0001003	-1.509e-07	0.000388458	-1.274e-10	1.12872e-05
-17.5	-1.81e-10	1.34536e-05	-1.353e-08	0.000116319	-2.157e-07	0.000464435	-2.152e-10	1.46697e-05
-19	-2.792e-10	1.67093e-05	-1.737e-08	0.000131795	-2.972e-07	0.000545161	-3.719e-10	1.92847e-05
-20.5	-1.003e-09	3.16702e-05	-2.076e-08	0.000144083	-4.041e-07	0.000635689	-7.741e-10	2.78227e-05
-21.99	-1.976e-09	4.44522e-05	-2.515e-08	0.000158588	-5.418e-07	0.000736071	-1.231e-09	3.50856e-05
-23.5	-3.282e-09	5.72887e-05	-2.991e-08	0.000172945	-7.196e-07	0.000848292	-1.718e-09	4.14488e-05
-25	-4.754e-09	6.89493e-05	-3.442e-08	0.000185526	-9.471e-07	0.000973191	-2.277e-09	4.77179e-05
-26.49	-6.444e-09	8.02745e-05	-3.957e-08	0.000198922	-1.23e-06	0.00110905	-2.898e-09	5.38331e-05
-28	-8.56e-09	9.25203e-05	-4.488e-08	0.000211849	-1.576e-06	0.00125539	-3.575e-09	5.97913e-05
-29.5	-1.16e-08	0.000107703	-5.119e-08	0.000226252	-1.982e-06	0.00140784	-4.266e-09	6.53146e-05
-31	-1.505e-08	0.000122678	-5.545e-08	0.000235478	-2.446e-06	0.00156397	-5.001e-09	7.07177e-05
-32.5	-1.873e-08	0.000136858	-6.264e-08	0.00025028	-2.959e-06	0.00172017	-5.759e-09	7.58881e-05
-34	-2.294e-08	0.00015146	-6.625e-08	0.000257391	-3.515e-06	0.00187483	-6.493e-09	8.05792e-05
-35.5	-2.809e-08	0.000167601	-6.89e-08	0.000262488	-4.093e-06	0.00202312	-7.267e-09	8.52467e-05
-37	-3.34e-08	0.000182757	-7.239e-08	0.000269054	-4.684e-06	0.00216426	-8.042e-09	8.96772e-05
-38.5	-3.991e-08	0.000199775	-7.685e-08	0.000277218	-5.274e-06	0.00229652	-8.785e-09	9.37283e-05
-40	-4.725e-08	0.000217371	-7.761e-08	0.000278586	-5.873e-06	0.00242343	-9.782e-09	9.8904e-05
-38.5	-2.027e-08	0.000142373	-7.349e-08	0.00027109	-4.142e-06	0.00203519	-8.655e-09	9.30323e-05
-37	-9.189e-09	9.58593e-05	-6.981e-08	0.000264216	-2.955e-06	0.00171901	-6.87e-09	8.28855e-05
-35.5	-4.299e-09	6.55668e-05	-5.939e-08	0.000243701	-2.106e-06	0.00145121	-5.333e-09	7.30274e-05
-34	-2.045e-09	4.52217e-05	-5.394e-08	0.00023225	-1.491e-06	0.00122107	-4.133e-09	6.42884e-05
-32.5	-1.052e-09	3.24345e-05	-4.74e-08	0.000217715	-1.047e-06	0.00102323	-3.196e-09	5.65332e-05
-31	-5.515e-10	2.3484e-05	-3.983e-08	0.000199575	-7.321e-07	0.000855628	-2.482e-09	4.98197e-05
-29.5	-3.472e-10	1.86333e-05	-3.323e-08	0.000182291	-5.068e-07	0.000711899	-1.947e-09	4.41248e-05
-28	-2.572e-10	1.60375e-05	-2.682e-08	0.000163768	-3.477e-07	0.000589661	-1.538e-09	3.92173e-05
-26.49	-2.132e-10	1.46014e-05	-2.227e-08	0.000149231	-2.352e-07	0.000484974	-1.105e-09	3.32415e-05
-25	-1.87e-10	1.36748e-05	-1.702e-08	0.000130461	-1.544e-07	0.000392938	-8.599e-10	2.93241e-05
-23.5	-1.697e-10	1.30269e-05	-1.273e-08	0.000112827	-9.815e-08	0.000313289	-6.88e-10	2.62298e-05
-21.99	-1.564e-10	1.2506e-05	-7.992e-09	8.9398e-05	-5.979e-08	0.00024452	-5.609e-10	2.36833e-05
-20.5	-1.464e-10	1.20996e-05	-5.029e-09	7.09154e-05	-3.387e-08	0.000184038	-4.684e-10	2.16426e-05
-19	-1.383e-10	1.17601e-05	-2.869e-09	5.3563e-05	-1.881e-08	0.00013715	-3.993e-10	1.99825e-05
-17.5	-1.324e-10	1.15065e-05	-1.676e-09	4.0939e-05	-1.023e-08	0.000101143	-3.498e-10	1.87029e-05
-16	-1.278e-10	1.13049e-05	-8.66e-10	2.94279e-05	-5.358e-09	7.31984e-05	-3.125e-10	1.76777e-05
-14.5	-1.232e-10	1.10995e-05	-4.819e-10	2.19522e-05	-2.809e-09	5.3e-05	-2.829e-10	1.68196e-05
-13	-1.194e-10	1.0927e-05	-2.681e-10	1.63738e-05	-1.45e-09	3.80789e-05	-2.573e-10	1.60406e-05
-11.5	-1.174e-10	1.08351e-05	-1.732e-10	1.31605e-05	-6.694e-10	2.58728e-05	-2.397e-10	1.54822e-05
-10	-1.148e-10	1.07145e-05	-1.292e-10	1.13666e-05	-4.168e-10	2.04157e-05	-2.234e-10	1.49466e-05
-8.5	-1.12e-10	1.0583e-05	-1.108e-10	1.05262e-05	-3.069e-10	1.75186e-05	-2.116e-10	1.45465e-05
-7	-1.109e-10	1.05309e-05	-1.024e-10	1.01193e-05	-2.561e-10	1.60031e-05	-2.005e-10	1.41598e-05
-5.5	-1.092e-10	1.04499e-05	-9.761e-11	9.87978e-06	-2.24e-10	1.49666e-05	-1.909e-10	1.38167e-05
-4	-1.074e-10	1.03634e-05	-9.562e-11	9.77855e-06	-2.044e-10	1.42969e-05	-1.823e-10	1.35019e-05
-2.5	-1.068e-10	1.03344e-05	-9.405e-11	9.69794e-06	-1.904e-10	1.37986e-05	-1.757e-10	1.32552e-05
-1	-1.058e-10	1.02859e-05	-9.306e-11	9.64676e-06	-1.771e-10	1.33079e-05	-1.693e-10	1.30115e-05
0.5001	-1.053e-10	1.02616e-05	-9.259e-11	9.62237e-06	-1.674e-10	1.29383e-05	-1.637e-10	1.27945e-05
2	-1.042e-10	1.02078e-05	-9.236e-11	9.61041e-06	-1.519e-10	1.23248e-05	-1.59e-10	1.26095e-05
3.5	-1.034e-10	1.01686e-05	-9.186e-11	9.58436e-06	-1.589e-10	1.26056e-05	-1.546e-10	1.24338e-05
5	-1.03e-10	1.01489e-05	-9.204e-11	9.59375e-06	-1.529e-10	1.23653e-05	-1.501e-10	1.22515e-05
6.501	-1.018e-10	1.00896e-05	-9.211e-11	9.5974e-06	-1.514e-10	1.23045e-05	-1.473e-10	1.21367e-05
8.001	-1.014e-10	1.00698e-05	-9.226e-11	9.60521e-06	-1.476e-10	1.21491e-05	-1.439e-10	1.19958e-05
9.501	-1.016e-10	1.00797e-05	-9.232e-11	9.60833e-06	-1.456e-10	1.20665e-05	-1.413e-10	1.1887e-05
11	-1.018e-10	1.00896e-05	-9.24e-11	9.61249e-06	-1.422e-10	1.19248e-05	-1.385e-10	1.17686e-05
12.5	-1.015e-10	1.00747e-05	-9.293e-11	9.64002e-06	-1.396e-10	1.18152e-05	-1.358e-10	1.16533e-05
14	-1.001e-10	1.0005e-05	-9.324e-11	9.65609e-06	-1.406e-10	1.18575e-05	-1.336e-10	1.15585e-05
15.5	-1.002e-10	1.001e-05	-9.373e-11	9.68143e-06	-1.391e-10	1.17941e-05	-1.318e-10	1.14804e-05
17	-1.006e-10	1.003e-05	-9.382e-11	9.68607e-06	-1.38e-10	1.17473e-05	-1.306e-10	1.1428e-05
18.5	-1.004e-10	1.002e-05	-9.449e-11	9.7206e-06	-1.36e-10	1.16619e-05	-1.283e-10	1.1327e-05
20	-1.007e-10	1.00349e-05	-9.44e-11	9.71597e-06	-1.359e-10	1.16576e-05	-1.274e-10	1.12872e-05

## Sheet: S8. 4_SC top cont.
sample	compound	c, gL	Solvent	Solution volume, µL	Rotation speed , rpm	μ max, cm2V-1s-1	Vth, V	Ion/off	μ eff. max, cm2V-1s-1	r
LP27	1/PS	14,68/3,67	Toluene	100	2000	2,4E-01 ± 3,3E-03	-17,2 ± 0,5	9043550	7,6E-02 ± 2,3E-03	0,3 ± 0,01
LP26	2	2	Toluene	100	2000	1,3E-04 ± 2,4E-06	-7,7 ± 0,6	7512.5	7,8E-05 ± 3,2E-06	0,6 ± 0,02
LP25	3	2	Toluene	100	2000	3,7E-05 ± 3,0E-06	16,4 ± 2,7	19610.3	6,7E-05 ± 1,2E-05	1,8 ± 0,3
LP28	С8-BTBT/PS	14,68/3,67	Toluene	100	2000	4,2E-03 ± 1,5E-04	-8,6 ± 1,1	521937	2,3E-03 ± 1,8E-04	0,6 ± 0,04

## Sheet: S9. 4_VAC
	LP27		LP26		LP25		LP28
	1		2		3		С8-BTBT
X	Y	Y	Y	Y	Y	Y	Y	Y
SGVolts	SDAmpers	Sqrt(I)	SDAmpers	Sqrt(I)	SDAmpers	Sqrt(I)	SDAmpers	Sqrt(I)
Volts	Ampers	sqrt(A)	Ampers	sqrt(A)	Ampers	sqrt(A)	Ampers	sqrt(A)
20	-4.153e-11	6.44438e-06	-4.55e-11	6.74537e-06	-3.096e-11	5.56417e-06	-1.956e-11	4.42267e-06
18.5	-1.74e-11	4.17133e-06	-1.619e-11	4.02368e-06	2.21e-11	4.70106e-06	-8.813e-12	2.96867e-06
17	-1.325e-11	3.64005e-06	-1.163e-11	3.41028e-06	2.523e-11	5.02295e-06	-5.065e-12	2.25056e-06
15.5	-1.101e-11	3.31813e-06	-9.108e-12	3.01795e-06	2.911e-11	5.39537e-06	-3.768e-12	1.94113e-06
14	-9.309e-12	3.05107e-06	-7.476e-12	2.73423e-06	3.267e-11	5.71577e-06	-3.308e-12	1.81879e-06
12.5	-8.034e-12	2.83443e-06	-6.47e-12	2.54362e-06	3.58e-11	5.98331e-06	-3.789e-12	1.94654e-06
11	-7.108e-12	2.66608e-06	-5.829e-12	2.41433e-06	3.565e-11	5.97076e-06	-1.807e-12	1.34425e-06
9.501	-5.793e-12	2.40687e-06	-5.181e-12	2.27618e-06	1.853e-11	4.30465e-06	-2.519e-12	1.58714e-06
8.001	-5.141e-12	2.26738e-06	-4.95e-12	2.22486e-06	1.597e-11	3.99625e-06	-2.162e-12	1.47037e-06
6.501	-4.523e-12	2.12673e-06	-3.918e-12	1.97939e-06	1.828e-11	4.27551e-06	-2.095e-12	1.44741e-06
5.001	-4.041e-12	2.01022e-06	-4.063e-12	2.01569e-06	3.54e-11	5.94979e-06	-1.639e-12	1.28023e-06
3.5	-3.783e-12	1.94499e-06	-3.2e-12	1.78885e-06	4.64e-11	6.81175e-06	-1.856e-12	1.36235e-06
2	-3.294e-12	1.81494e-06	-3.831e-12	1.95729e-06	4.607e-11	6.78749e-06	-1.665e-12	1.29035e-06
0.5001	-2.731e-12	1.65257e-06	-3.31e-12	1.81934e-06	4.667e-11	6.83154e-06	-1.363e-12	1.16748e-06
-1	-2.572e-12	1.60375e-06	-3.667e-12	1.91494e-06	4.879e-11	6.98498e-06	-1.547e-12	1.24378e-06
-2.5	-4.97e-12	2.22935e-06	-4.328e-12	2.08038e-06	3.8e-11	6.16441e-06	-4.913e-12	2.21653e-06
-4	-2.534e-11	5.03389e-06	-8.05e-12	2.83725e-06	-1.052e-12	1.02567e-06	-4.031e-11	6.34902e-06
-5.5	-1.289e-10	1.13534e-05	-1.775e-11	4.21307e-06	-9.795e-11	9.89697e-06	-5.585e-10	2.36326e-05
-7	-1.814e-10	1.34685e-05	-3.814e-11	6.17576e-06	-3.421e-10	1.84959e-05	-1.242e-09	3.5242e-05
-8.5	-1.037e-09	3.22025e-05	-8.283e-11	9.1011e-06	-6.029e-10	2.4554e-05	-2.744e-09	5.23832e-05
-10	-2.974e-09	5.45344e-05	-1.697e-10	1.30269e-05	-1.097e-09	3.3121e-05	-5.321e-09	7.29452e-05
-11.5	-7.344e-09	8.56971e-05	-1.814e-10	1.34685e-05	-1.886e-09	4.34281e-05	-9.024e-09	9.49947e-05
-13	-1.648e-08	0.000128374	-4.307e-10	2.07533e-05	-2.644e-09	5.14198e-05	-1.425e-08	0.000119373
-14.5	-3.601e-08	0.000189763	-9.425e-10	3.07002e-05	-3.645e-09	6.03738e-05	-2.231e-08	0.000149365
-16	-7.592e-08	0.000275536	-1.44e-09	3.79473e-05	-4.834e-09	6.9527e-05	-3.346e-08	0.000182921
-17.5	-1.536e-07	0.000391918	-2.076e-09	4.55631e-05	-5.927e-09	7.6987e-05	-4.774e-08	0.000218495
-19	-2.97e-07	0.000544977	-2.844e-09	5.33292e-05	-7.38e-09	8.59069e-05	-6.847e-08	0.000261668
-20.5	-5.443e-07	0.000737767	-3.766e-09	6.13677e-05	-8.774e-09	9.36696e-05	-9.68e-08	0.000311127
-21.99	-9.455e-07	0.000972368	-4.823e-09	6.94478e-05	-9.998e-09	9.999e-05	-1.318e-07	0.000363043
-23.5	-1.559e-06	0.0012486	-5.997e-09	7.74403e-05	-1.173e-08	0.000108305	-1.774e-07	0.000421189
-25	-2.448e-06	0.00156461	-7.293e-09	8.53991e-05	-1.314e-08	0.00011463	-2.259e-07	0.000475289
-26.49	-3.65e-06	0.0019105	-8.748e-09	9.35307e-05	-1.43e-08	0.000119583	-2.78e-07	0.000527257
-28	-5.174e-06	0.00227464	-1.049e-08	0.000102421	-1.563e-08	0.00012502	-3.269e-07	0.000571752
-29.5	-6.966e-06	0.00263932	-1.218e-08	0.000110363	-1.667e-08	0.000129112	-3.832e-07	0.000619032
-31	-8.964e-06	0.00299399	-1.391e-08	0.000117941	-1.772e-08	0.000133116	-4.375e-07	0.000661438
-32.5	-1.109e-05	0.00333017	-1.558e-08	0.00012482	-1.813e-08	0.000134648	-4.901e-07	0.000700071
-34	-1.332e-05	0.00364966	-1.735e-08	0.000131719	-1.879e-08	0.000137077	-5.384e-07	0.000733757
-35.5	-1.564e-05	0.00395474	-1.909e-08	0.000138167	-1.948e-08	0.000139571	-5.85e-07	0.000764853
-37	-1.805e-05	0.00424853	-2.07e-08	0.000143875	-1.964e-08	0.000140143	-6.296e-07	0.000793473
-38.5	-2.06e-05	0.00453872	-2.239e-08	0.000149633	-2.018e-08	0.000142056	-6.714e-07	0.00081939
-40	-2.326e-05	0.00482286	-2.404e-08	0.000155048	-2.063e-08	0.000143631	-7.114e-07	0.000843445
-38.5	-2.011e-05	0.00448442	-1.728e-08	0.000131453	-1.872e-08	0.000136821	-6.449e-07	0.000803057
-37	-1.723e-05	0.0041509	-1.263e-08	0.000112383	-1.671e-08	0.000129267	-5.842e-07	0.00076433
-35.5	-1.453e-05	0.00381182	-9.24e-09	9.61249e-05	-1.468e-08	0.000121161	-5.296e-07	0.000727736
-34	-1.193e-05	0.00345398	-6.699e-09	8.18474e-05	-1.199e-08	0.000109499	-4.669e-07	0.000683301
-32.5	-9.457e-06	0.00307522	-4.792e-09	6.92243e-05	-9.76e-09	9.87927e-05	-4.041e-07	0.000635689
-31	-7.134e-06	0.00267095	-3.356e-09	5.7931e-05	-7.379e-09	8.59011e-05	-3.461e-07	0.000588303
-29.5	-5.071e-06	0.00225189	-2.3e-09	4.79583e-05	-5.512e-09	7.42428e-05	-2.888e-07	0.000537401
-28	-3.402e-06	0.00184445	-1.537e-09	3.92046e-05	-3.968e-09	6.29921e-05	-2.299e-07	0.000479479
-26.49	-2.151e-06	0.00146663	-1.016e-09	3.18748e-05	-2.894e-09	5.37959e-05	-1.785e-07	0.000422493
-25	-1.286e-06	0.00113402	-6.698e-10	2.58805e-05	-1.921e-09	4.38292e-05	-1.342e-07	0.000366333
-23.5	-7.218e-07	0.000849588	-4.498e-10	2.12085e-05	-1.163e-09	3.41028e-05	-9.622e-08	0.000310193
-21.99	-3.786e-07	0.000615305	-3.235e-10	1.79861e-05	-8.895e-10	2.98245e-05	-6.666e-08	0.000258186
-20.5	-1.858e-07	0.000431045	-2.528e-10	1.58997e-05	-6.649e-10	2.57857e-05	-4.518e-08	0.000212556
-19	-8.651e-08	0.000294126	-2.092e-10	1.44637e-05	-4.824e-10	2.19636e-05	-3.059e-08	0.0001749
-17.5	-3.934e-08	0.000198343	-1.836e-10	1.35499e-05	-4.168e-10	2.04157e-05	-2.093e-08	0.000144672
-16	-1.832e-08	0.000135351	-1.701e-10	1.30422e-05	-3.63e-10	1.90526e-05	-1.397e-08	0.000118195
-14.5	-8.935e-09	9.45251e-05	-1.623e-10	1.27397e-05	-3.141e-10	1.77229e-05	-8.7e-09	9.32738e-05
-13	-4.068e-09	6.37809e-05	-1.563e-10	1.2502e-05	-3.401e-10	1.84418e-05	-5.733e-09	7.57166e-05
-11.5	-2.179e-09	4.66798e-05	-1.547e-10	1.24378e-05	-3.432e-10	1.85257e-05	-3.338e-09	5.77754e-05
-10	-9.295e-10	3.04877e-05	-1.48e-10	1.21655e-05	-2.913e-10	1.70675e-05	-1.986e-09	4.45646e-05
-8.5	-5.133e-10	2.26561e-05	-1.468e-10	1.21161e-05	-3.191e-10	1.78634e-05	-1.157e-09	3.40147e-05
-7	-2.982e-10	1.72685e-05	-1.466e-10	1.21078e-05	-2.444e-10	1.56333e-05	-6.482e-10	2.54598e-05
-5.5	-2.062e-10	1.43597e-05	-1.451e-10	1.20457e-05	-2.638e-10	1.62419e-05	-3.662e-10	1.91364e-05
-4	-1.616e-10	1.27122e-05	-1.423e-10	1.1929e-05	-2.554e-10	1.59812e-05	-2.471e-10	1.57194e-05
-2.5	-1.42e-10	1.19164e-05	-1.403e-10	1.18448e-05	-2.783e-10	1.66823e-05	-1.893e-10	1.37586e-05
-1	-1.299e-10	1.13974e-05	-1.372e-10	1.17132e-05	-2.713e-10	1.64712e-05	-1.607e-10	1.26768e-05
0.5001	-1.228e-10	1.10815e-05	-1.357e-10	1.1649e-05	-2.495e-10	1.57956e-05	-1.439e-10	1.19958e-05
2	-1.18e-10	1.08628e-05	-1.334e-10	1.15499e-05	-2.71e-10	1.64621e-05	-1.334e-10	1.15499e-05
3.5	-1.141e-10	1.06818e-05	-1.325e-10	1.15109e-05	-2.773e-10	1.66523e-05	-1.252e-10	1.11893e-05
5	-1.101e-10	1.04929e-05	-1.31e-10	1.14455e-05	-2.8e-10	1.67332e-05	-1.203e-10	1.09681e-05
6.501	-1.083e-10	1.04067e-05	-1.299e-10	1.13974e-05	-2.599e-10	1.61214e-05	-1.161e-10	1.0775e-05
8.001	-1.075e-10	1.03682e-05	-1.281e-10	1.13181e-05	-2.17e-10	1.47309e-05	-1.123e-10	1.05972e-05
9.501	-1.048e-10	1.02372e-05	-1.271e-10	1.12739e-05	-2.54e-10	1.59374e-05	-1.102e-10	1.04976e-05
11	-1.052e-10	1.02567e-05	-1.266e-10	1.12517e-05	-2.789e-10	1.67003e-05	-1.075e-10	1.03682e-05
12.5	-1.036e-10	1.01784e-05	-1.261e-10	1.12294e-05	-2.888e-10	1.69941e-05	-1.044e-10	1.02176e-05
14	-1.026e-10	1.01292e-05	-1.253e-10	1.11937e-05	-2.832e-10	1.68285e-05	-1.027e-10	1.01341e-05
15.5	-1.027e-10	1.01341e-05	-1.251e-10	1.11848e-05	-2.874e-10	1.69529e-05	-1.008e-10	1.00399e-05
17	-1.03e-10	1.01489e-05	-1.261e-10	1.12294e-05	-2.967e-10	1.7225e-05	-9.924e-11	9.96193e-06
18.5	-1.02e-10	1.00995e-05	-1.276e-10	1.1296e-05	-2.931e-10	1.71202e-05	-9.786e-11	9.89242e-06
20	-1.019e-10	1.00946e-05	-1.312e-10	1.14543e-05	-2.947e-10	1.71668e-05	-9.696e-11	9.84683e-06
